# Supplementary material for: 2-(4H-1,2,4-Triazol-4-yl)phenol
Source: Acta Crystallogr Sect E Struct Rep Online. 2010 Aug 18;66(Pt 9):o2318. doi: 10.1107/S1600536810031739 (PMC3007949; doi:10.1107/S1600536810031739)
Supplement: Supplementary file 2 [file e-66-o2318-Isup2.hkl]

# 
# h,k,l, Fc-squared, Fo-squared, sigma(Fo-squared) and status flag 
# 
data_I
_shelx_title ' 2 in P2(1)/n  C32H28N12O4' 
_shelx_refln_list_code          4 
_shelx_F_calc_maximum       55.23 
_exptl_crystal_F_000       336.00 
_reflns_d_resolution_high  0.8301 
 
loop_ 
 _symmetry_equiv_pos_as_xyz 
 'x, y, z' 
 '-x+1/2, y+1/2, -z+1/2' 
 '-x, -y, -z' 
 'x-1/2, -y-1/2, z-1/2' 
 
_cell_length_a     7.2727 
_cell_length_b    14.2648 
_cell_length_c     7.7196 
_cell_angle_alpha  90.000 
_cell_angle_beta   90.933 
_cell_angle_gamma  90.000 
 
_shelx_F_squared_multiplier     1.000 
 
loop_ 
 _refln_index_h 
 _refln_index_k 
 _refln_index_l 
 _refln_F_squared_calc 
 _refln_F_squared_meas 
 _refln_F_squared_sigma 
 _refln_observed_status 
   2   0   0     2642.82     2687.43     17.58 o 
   4   0   0      215.43      245.79      8.28 o 
   6   0   0       16.94       16.55      5.47 o 
   8   0   0        5.11        0.74      7.01 o 
   2   1   0      359.26      284.61      2.86 o 
   3   1   0      191.24      188.82      3.98 o 
   4   1   0      418.07      471.25      6.07 o 
   5   1   0       18.92       17.62      2.63 o 
   6   1   0       41.49       40.77      4.33 o 
   7   1   0       47.44       59.85      6.28 o 
   8   1   0       24.41        2.09      3.83 o 
   1   2   0     1077.86      826.51      7.10 o 
   2   2   0       89.41      105.47      1.73 o 
   3   2   0      397.94      455.15      4.60 o 
   4   2   0       31.08       25.61      1.89 o 
   5   2   0        2.28        1.40      0.92 o 
   6   2   0       76.36      103.98      6.69 o 
   7   2   0       52.93       49.21      5.93 o 
   8   2   0        0.96       -0.94      3.74 o 
   1   3   0       79.80       71.24      1.57 o 
   2   3   0      126.29      115.73      3.37 o 
   3   3   0       29.75       34.70      1.57 o 
   4   3   0      134.56      131.15      5.80 o 
   5   3   0      391.61      424.85      5.67 o 
   6   3   0      297.50      341.13     12.05 o 
   7   3   0        1.29        0.93      2.92 o 
   8   3   0        0.12        4.23      3.75 o 
   1   4   0     1540.88     1487.99     16.19 o 
   3   4   0       54.09       67.21      2.78 o 
   4   4   0       20.88       14.93      1.54 o 
   5   4   0       34.34       32.19      3.67 o 
   6   4   0      161.01      200.13     14.43 o 
   7   4   0       50.61       48.42      5.10 o 
   8   4   0        0.01        1.00      3.95 o 
   1   5   0      427.34      420.19      4.65 o 
   2   5   0      600.77      632.42      5.70 o 
   3   5   0      738.79      877.87      7.05 o 
   4   5   0        5.55        2.60      1.02 o 
   5   5   0        2.11        2.77      1.02 o 
   6   5   0      203.86      216.20      7.73 o 
   7   5   0        4.06        0.44      4.46 o 
   8   5   0        0.66       -0.03      3.89 o 
   0   6   0     2053.91     2375.77     11.22 o 
   1   6   0     1037.01      952.20      6.82 o 
   2   6   0      597.11      691.87      6.63 o 
   3   6   0       17.25       21.88      1.74 o 
   4   6   0      113.55      124.73      5.12 o 
   5   6   0      108.45      102.58      4.28 o 
   6   6   0       39.90       54.75      4.18 o 
   7   6   0        0.01        0.42      2.98 o 
   8   6   0        2.59        3.74      4.07 o 
   1   7   0       70.52       66.80      1.99 o 
   2   7   0      656.57      681.73      8.59 o 
   3   7   0        7.00        5.09      1.10 o 
   4   7   0        0.76        3.00      1.78 o 
   5   7   0       19.53       32.16      3.10 o 
   6   7   0       50.41       60.27      3.95 o 
   7   7   0        8.27       -1.37      3.19 o 
   8   7   0        0.98       -1.68      4.36 o 
   0   8   0        2.87        4.27      4.59 o 
   1   8   0      301.34      316.17      4.16 o 
   2   8   0       12.31       15.44      1.82 o 
   3   8   0      173.65      172.92      3.47 o 
   4   8   0       22.75       24.68      2.65 o 
   5   8   0       13.61        9.43      4.76 o 
   6   8   0       67.40       83.57      4.79 o 
   7   8   0        6.97        3.57      3.11 o 
   1   9   0        3.58        1.69      1.00 o 
   2   9   0      206.29      211.06      4.18 o 
   3   9   0       22.01       18.06      1.88 o 
   4   9   0       98.48      103.76      3.94 o 
   5   9   0      182.55      185.28      5.12 o 
   6   9   0       30.70       35.21      4.14 o 
   7   9   0        0.34       -0.45      3.29 o 
   0  10   0       25.46       37.11      3.42 o 
   1  10   0       61.16       51.65      2.58 o 
   2  10   0        5.66        2.42      1.15 o 
   3  10   0       39.65       47.77      4.12 o 
   4  10   0       92.49       86.38      4.04 o 
   5  10   0       48.43       46.23      4.29 o 
   6  10   0        3.04        3.24      2.39 o 
   7  10   0       11.47       17.57      4.84 o 
   1  11   0      208.75      216.29      4.32 o 
   2  11   0      148.31      143.19      4.59 o 
   3  11   0        2.27        1.14      1.72 o 
   4  11   0        7.93        5.64      1.69 o 
   5  11   0        1.23        3.85      2.43 o 
   6  11   0        1.64        2.15      3.52 o 
   0  12   0      253.78      291.50      7.44 o 
   1  12   0       80.86       81.66      4.02 o 
   2  12   0       44.84       34.65      2.86 o 
   3  12   0       20.87       19.92      2.90 o 
   4  12   0        0.05        2.70      1.63 o 
   5  12   0        5.55        1.60      2.23 o 
   6  12   0        0.05        0.11      2.52 o 
   1  13   0       30.04       28.66      3.17 o 
   2  13   0       32.18       37.38      3.61 o 
   3  13   0        0.02        1.59      1.86 o 
   4  13   0       56.39       63.33      5.65 o 
   5  13   0       14.02       10.64      6.21 o 
   0  14   0       26.09       18.32      5.98 o 
   1  14   0       42.03       32.55      3.22 o 
   2  14   0       18.32       15.80      3.75 o 
   3  14   0       14.49       18.62      3.94 o 
   4  14   0        2.12        3.24      3.09 o 
   5  14   0        1.61        0.01      3.39 o 
   1  15   0        0.45        2.74      2.41 o 
   2  15   0       15.90       14.15      5.43 o 
   3  15   0        0.01        0.83      2.42 o 
   4  15   0        2.85        0.65      2.69 o 
   0  16   0        7.05        4.88      5.77 o 
   1  16   0       30.73       41.40     10.43 o 
   2  16   0       14.49        9.34      3.64 o 
   3  16   0        3.91        0.23      2.99 o 
   1  17   0        0.98       -2.80      4.26 o 
  -7   0   1        4.29        2.89      2.93 o 
  -5   0   1       40.83       40.18      4.92 o 
  -3   0   1       83.06       85.65      2.89 o 
  -1   0   1      520.03      467.55      5.04 o 
   1   0   1      608.61      535.40      6.34 o 
   3   0   1       29.72       25.23      2.00 o 
   5   0   1       12.85       19.29      5.44 o 
   7   0   1       21.43       13.62      4.05 o 
  -8   1   1        1.31        1.23      1.97 o 
  -7   1   1       95.31      109.18      6.90 o 
  -6   1   1        0.62       -0.88      2.01 o 
  -5   1   1       36.68       46.42      2.95 o 
  -4   1   1       98.47      113.94      2.71 o 
  -3   1   1      280.97      303.75      3.94 o 
  -2   1   1      487.73      478.64      4.91 o 
  -1   1   1       35.76       45.50      1.01 o 
   0   1   1       58.26       58.15      0.91 o 
   1   1   1     3050.30     3129.96     24.64 o 
   2   1   1     1260.08     1162.47      9.07 o 
   3   1   1       93.27       84.82      1.96 o 
   4   1   1      449.06      483.93      8.42 o 
   5   1   1        1.44        2.60      1.37 o 
   6   1   1       32.07       34.78      3.10 o 
   7   1   1       44.61       58.73      4.94 o 
   8   1   1        0.18        2.64      5.44 o 
  -8   2   1        2.73       -0.56      3.80 o 
  -7   2   1       12.92        5.28      2.33 o 
  -6   2   1      236.04      262.33      5.84 o 
  -5   2   1        0.79        0.94      1.41 o 
  -4   2   1       13.07       13.21      1.73 o 
  -3   2   1      364.39      333.58      4.11 o 
  -2   2   1       97.14      121.27      2.01 o 
  -1   2   1     1796.64     1864.98     25.20 o 
   0   2   1      502.61      346.63      1.76 o 
   2   2   1       28.64       41.84      2.26 o 
   3   2   1        8.01       10.29      1.10 o 
   4   2   1       13.13        8.59      1.44 o 
   5   2   1       45.60       51.18      2.42 o 
   6   2   1       48.18       56.50      4.35 o 
   7   2   1        8.68        6.81      3.38 o 
   8   2   1        7.11        3.96      4.78 o 
  -8   3   1       20.08        9.90      4.81 o 
  -7   3   1       13.56        2.96      2.23 o 
  -6   3   1        3.37        0.73      1.93 o 
  -5   3   1       24.21       26.43      2.36 o 
  -4   3   1      543.53      644.07      9.64 o 
  -3   3   1       49.51       54.31      1.99 o 
  -2   3   1      499.71      471.46      3.70 o 
  -1   3   1        2.02        1.86      0.49 o 
   0   3   1     1022.39      925.44      2.96 o 
   1   3   1      748.05      709.61      7.09 o 
   2   3   1        5.03        5.30      2.62 o 
   3   3   1       96.79       87.86      2.85 o 
   4   3   1      367.31      378.43      8.87 o 
   5   3   1        8.56        5.71      3.40 o 
   6   3   1        2.87       -0.70      2.47 o 
   7   3   1       52.73       59.63      6.34 o 
   8   3   1        8.36        1.52      4.28 o 
  -8   4   1        7.92        5.51      4.72 o 
  -7   4   1       10.88        5.11      2.84 o 
  -6   4   1      156.92      170.59      5.38 o 
  -5   4   1        0.30        2.28      1.47 o 
  -4   4   1      282.67      299.17      4.65 o 
  -3   4   1      227.23      197.42      3.37 o 
  -2   4   1        0.72        0.76      0.62 o 
  -1   4   1      417.17      265.19      5.47 o 
   0   4   1     1163.10     1119.28      4.53 o 
   1   4   1      796.49      633.61      6.33 o 
   2   4   1      275.03      259.25      4.84 o 
   3   4   1      226.40      192.63      4.94 o 
   4   4   1        8.06        6.26      2.98 o 
   5   4   1       57.76       57.57      3.89 o 
   6   4   1        7.63        3.11      2.77 o 
   7   4   1        9.59        3.12      4.72 o 
   8   4   1        2.16        1.86      3.63 o 
  -8   5   1        0.51        2.73      3.83 o 
  -7   5   1       21.09       -3.28      4.23 o 
  -6   5   1       10.60        5.84      3.84 o 
  -5   5   1        0.42       -0.75      1.31 o 
  -4   5   1       29.94       26.72      2.49 o 
  -3   5   1       31.68       29.21      1.61 o 
  -2   5   1       21.62       18.40      1.79 o 
  -1   5   1       31.46       24.59      1.06 o 
   0   5   1       23.79       24.05      1.18 o 
   1   5   1      118.09      107.66      1.96 o 
   2   5   1      160.89      156.73      2.82 o 
   3   5   1       29.74       29.86      3.72 o 
   4   5   1      158.99      171.43      4.71 o 
   5   5   1       17.40       10.84      4.58 o 
   6   5   1       67.10       91.64      5.04 o 
   7   5   1        8.05        0.85      4.74 o 
   8   5   1       10.41        6.61      3.86 o 
  -8   6   1        0.50        3.14      4.00 o 
  -7   6   1        1.60        2.04      3.22 o 
  -6   6   1        1.62        2.45      1.74 o 
  -5   6   1        2.40        2.46      1.62 o 
  -4   6   1      356.22      377.50      4.51 o 
  -3   6   1       19.61       21.38      1.52 o 
  -2   6   1      752.87      794.72     10.06 o 
  -1   6   1        0.97        1.05      0.57 o 
   0   6   1      244.23      221.51      2.59 o 
   1   6   1        7.48        7.34      1.03 o 
   2   6   1        7.31        1.61      1.87 o 
   3   6   1        1.71        3.60      1.05 o 
   4   6   1       40.45       37.64      2.70 o 
   5   6   1      110.64      124.22      7.82 o 
   6   6   1       26.46       29.51      3.54 o 
   7   6   1        7.60        2.31      3.37 o 
   8   6   1        3.58        0.76      4.09 o 
  -7   7   1        1.14       -0.26      3.53 o 
  -6   7   1       10.15        5.65      2.38 o 
  -5   7   1       44.21       49.86      2.92 o 
  -4   7   1       57.53       46.67      2.25 o 
  -3   7   1       10.33        7.58      1.27 o 
  -2   7   1       47.50       59.02      3.32 o 
  -1   7   1      290.50      299.42      3.57 o 
   0   7   1       19.80       17.09      1.32 o 
   1   7   1      327.26      341.47      7.43 o 
   2   7   1      119.88      136.71      4.27 o 
   3   7   1      181.62      168.31      3.01 o 
   4   7   1        1.64        0.84      1.92 o 
   5   7   1      232.12      276.00      5.91 o 
   6   7   1       21.28       22.81      4.32 o 
   7   7   1        6.61        2.45      3.61 o 
  -7   8   1       17.25       19.59     11.08 o 
  -6   8   1        5.74        1.07      2.43 o 
  -5   8   1      260.82      275.91      8.95 o 
  -4   8   1       17.25       15.97      1.82 o 
  -3   8   1       31.09       31.39      2.48 o 
  -2   8   1      122.50      128.64      4.14 o 
  -1   8   1      175.04      201.97      3.21 o 
   0   8   1       38.78       40.12      1.79 o 
   1   8   1        2.02        1.82      0.98 o 
   2   8   1        1.22        0.53      1.19 o 
   3   8   1       49.23       43.97      2.89 o 
   4   8   1       70.69       77.69      5.02 o 
   5   8   1      134.73      140.83      4.62 o 
   6   8   1        2.00        1.15      2.53 o 
   7   8   1        1.93        1.21      3.08 o 
  -7   9   1        0.01        6.37      3.80 o 
  -6   9   1        5.19        3.03      2.77 o 
  -5   9   1       81.41       94.09      4.79 o 
  -4   9   1      409.26      452.81      5.64 o 
  -3   9   1       22.61       18.20      2.23 o 
  -2   9   1        8.62        2.51      1.66 o 
  -1   9   1       47.94       48.17      2.38 o 
   0   9   1       16.81       18.74      1.46 o 
   1   9   1       20.10       20.33      1.81 o 
   2   9   1       23.93       22.11      2.32 o 
   3   9   1       24.69       26.28      3.11 o 
   4   9   1      170.73      190.83      4.68 o 
   5   9   1       11.88       12.14      2.62 o 
   6   9   1        4.12        2.96      2.51 o 
   7   9   1       14.51        9.73      3.82 o 
  -7  10   1        6.81        4.75      4.37 o 
  -6  10   1        5.60        4.37      3.67 o 
  -5  10   1        2.59        3.31      1.33 o 
  -4  10   1      208.77      209.73      5.20 o 
  -3  10   1      122.62      138.91      5.19 o 
  -2  10   1        0.01        0.62      0.89 o 
  -1  10   1      286.42      292.66      5.55 o 
   0  10   1       80.48       78.69      2.74 o 
   1  10   1       83.34       90.88      3.39 o 
   2  10   1        0.34        0.68      1.08 o 
   3  10   1        0.43        1.00      1.39 o 
   4  10   1       61.94       66.31      4.27 o 
   5  10   1       11.01        7.09      2.45 o 
   6  10   1        6.92        6.03      2.28 o 
   7  10   1        1.28        0.40      1.76 o 
  -6  11   1        8.07        5.76      3.51 o 
  -5  11   1       22.85       17.26      4.15 o 
  -4  11   1        1.40        1.74      2.09 o 
  -3  11   1        5.45        4.73      1.91 o 
  -2  11   1       95.50      103.84      3.33 o 
  -1  11   1      180.40      212.67      4.96 o 
   0  11   1       25.04       27.27      2.10 o 
   1  11   1        4.55        1.87      1.55 o 
   2  11   1      157.30      195.37      7.10 o 
   3  11   1        8.03        4.63      1.69 o 
   4  11   1        2.12        0.68      1.20 o 
   5  11   1       21.98       13.59      6.59 o 
   6  11   1        1.95        0.77      2.67 o 
  -6  12   1        8.54        9.31      4.90 o 
  -5  12   1        0.82        0.76      2.53 o 
  -4  12   1        0.11        4.21      1.69 o 
  -3  12   1       20.61       11.91      4.59 o 
  -2  12   1      129.51      140.33      5.29 o 
  -1  12   1      241.87      300.94      4.94 o 
   0  12   1        0.82        0.91      1.41 o 
   1  12   1      229.89      326.02      5.63 o 
   2  12   1      305.67      346.63      6.83 o 
   3  12   1        0.06        1.12      2.06 o 
   4  12   1        1.78        2.56      1.81 o 
   5  12   1       20.05       22.04      4.55 o 
   6  12   1       23.01       20.00      8.07 o 
  -5  13   1       73.59       80.50      7.04 o 
  -4  13   1        0.16        4.30      2.26 o 
  -3  13   1       28.05       30.24      3.22 o 
  -2  13   1       17.83       13.98      2.77 o 
  -1  13   1       51.25       43.68      5.36 o 
   0  13   1       43.47       48.11      2.64 o 
   1  13   1      275.26      317.56      6.03 o 
   2  13   1       29.40       44.89      4.56 o 
   3  13   1       15.47        2.78      4.08 o 
   4  13   1        2.99        5.46      2.29 o 
   5  13   1       39.53       70.14      7.05 o 
  -5  14   1        6.28        2.27      3.74 o 
  -4  14   1        2.24        7.94      4.30 o 
  -3  14   1       41.01       57.45      7.04 o 
  -2  14   1        1.45        2.94      2.13 o 
  -1  14   1        1.86       -0.22      2.00 o 
   0  14   1       48.51       45.97      3.76 o 
   1  14   1        1.05        2.38      1.89 o 
   2  14   1       29.44       21.41      3.67 o 
   3  14   1       25.67       27.31      7.02 o 
   4  14   1        5.46        4.72      3.31 o 
  -4  15   1        2.39        8.67      4.69 o 
  -3  15   1       12.06       10.28      6.30 o 
  -2  15   1        6.70        3.82      2.43 o 
  -1  15   1        1.54        2.66      2.68 o 
   0  15   1       51.06       61.67      4.94 o 
   1  15   1        3.31        0.22      2.77 o 
   2  15   1       45.51       42.84      5.66 o 
   3  15   1        2.63        2.03      2.62 o 
   4  15   1        5.23        5.42      8.96 o 
  -3  16   1       14.60       10.01      4.03 o 
  -2  16   1       18.53        9.94      3.55 o 
  -1  16   1       35.48       41.07      7.19 o 
   0  16   1       87.65      102.32      7.58 o 
   1  16   1        1.57        4.02      3.67 o 
   2  16   1       25.15       16.88      5.73 o 
   3  16   1        1.78        0.00      5.07 o 
   0  17   1        0.00        2.63      4.82 o 
  -8   0   2       15.00       13.71      5.30 o 
  -6   0   2        3.71       -1.32      2.96 o 
  -4   0   2       75.39       74.11      3.60 o 
  -2   0   2       51.25       56.90      2.30 o 
   2   0   2        0.39        0.57      1.85 o 
   4   0   2      325.37      363.24     11.57 o 
   6   0   2       23.38       35.53      7.05 o 
   8   0   2       25.47       28.25     10.67 o 
  -8   1   2       19.52        8.93      4.10 o 
  -7   1   2        8.75        6.20      2.65 o 
  -6   1   2       43.87       49.20      3.44 o 
  -5   1   2       89.28       97.63      3.75 o 
  -4   1   2      104.63      124.53      4.17 o 
  -3   1   2        8.80        4.67      1.04 o 
  -2   1   2       12.82       14.12      1.18 o 
  -1   1   2        0.51        0.20      0.27 o 
   2   1   2     2132.23     2161.54     22.27 o 
   3   1   2       37.62       42.74      3.21 o 
   4   1   2       15.30       19.98      3.20 o 
   5   1   2       30.81       34.28      3.99 o 
   6   1   2        2.45       -1.23      3.31 o 
   7   1   2       45.54       58.25      6.87 o 
   8   1   2        1.86        3.42      6.98 o 
  -8   2   2        0.51       -0.17      2.58 o 
  -7   2   2       37.92       31.07      3.57 o 
  -6   2   2      178.53      213.14      5.43 o 
  -5   2   2      225.91      262.21      5.27 o 
  -4   2   2       11.48       10.54      1.71 o 
  -3   2   2     1212.88     1405.77     10.43 o 
  -2   2   2       19.49       30.44      1.32 o 
  -1   2   2      103.66      130.86      2.58 o 
   0   2   2     2263.31     2128.16      6.45 o 
   1   2   2     1912.32     1970.82     14.54 o 
   2   2   2       40.89       23.44      1.16 o 
   3   2   2      443.43      495.41      9.98 o 
   4   2   2       68.18       69.15      4.55 o 
   5   2   2        9.11        7.06      2.42 o 
   6   2   2       46.92       58.46      3.60 o 
   7   2   2       20.49       18.15      8.60 o 
   8   2   2        1.45        1.10      5.25 o 
  -8   3   2        4.41        3.26      3.24 o 
  -7   3   2        0.19        2.23      2.17 o 
  -6   3   2      455.62      537.74      7.50 o 
  -5   3   2      389.61      427.95      7.45 o 
  -4   3   2      142.37      161.33      6.59 o 
  -3   3   2      150.52      172.72      3.19 o 
  -2   3   2      238.33      261.37      5.52 o 
  -1   3   2       80.83       70.59      1.37 o 
   0   3   2      708.36      686.25      5.55 o 
   1   3   2      399.08      374.65      3.63 o 
   2   3   2      669.81      636.47      9.90 o 
   3   3   2       69.58       72.11      4.98 o 
   4   3   2      182.71      183.76     18.39 o 
   5   3   2       66.37       68.79      3.54 o 
   6   3   2      117.23      131.50      5.13 o 
   7   3   2        0.32        1.47      2.77 o 
   8   3   2        0.01        1.11      5.23 o 
  -8   4   2        1.52        5.67      3.83 o 
  -7   4   2        1.16        1.07      2.19 o 
  -6   4   2        7.94        5.42      2.18 o 
  -5   4   2       83.48       82.96      3.57 o 
  -4   4   2      135.22      128.67      3.75 o 
  -3   4   2      131.14      137.91      3.03 o 
  -2   4   2      340.55      423.53      3.29 o 
  -1   4   2      130.79       99.01      1.89 o 
   0   4   2      437.61      292.19      2.94 o 
   1   4   2     1358.59     1321.35     12.25 o 
   2   4   2      638.55      544.60     14.35 o 
   3   4   2        0.32       -1.08      1.87 o 
   4   4   2       19.95       21.01      4.91 o 
   5   4   2       73.24       75.55      8.26 o 
   6   4   2       42.99       50.34      4.14 o 
   7   4   2       32.48       29.55      4.55 o 
   8   4   2        4.02       -2.73      4.87 o 
  -8   5   2        7.02        1.97      3.26 o 
  -7   5   2       19.86       14.07      5.67 o 
  -6   5   2       23.89       17.53      3.01 o 
  -5   5   2      133.76      131.87      4.37 o 
  -4   5   2       10.68        5.95      2.51 o 
  -3   5   2       56.47       62.73      2.09 o 
  -2   5   2      544.50      535.36      5.84 o 
  -1   5   2       77.61       80.53      2.83 o 
   0   5   2        0.89        0.98      0.58 o 
   1   5   2      234.05      256.24      3.39 o 
   2   5   2       45.71       38.41      2.18 o 
   3   5   2       44.72       58.29      3.17 o 
   4   5   2       45.13       54.50      5.39 o 
   5   5   2       11.62       11.05      4.00 o 
   6   5   2      147.51      174.92      7.23 o 
   7   5   2       22.50       23.30      4.48 o 
   8   5   2        0.05        0.30      4.85 o 
  -8   6   2        8.67        5.01      4.78 o 
  -7   6   2        0.03        4.00      2.97 o 
  -6   6   2        0.42        0.77      1.52 o 
  -5   6   2       17.71       15.05      3.87 o 
  -4   6   2       59.59       74.78      2.82 o 
  -3   6   2       93.11       98.74      3.49 o 
  -2   6   2      492.42      530.14      5.34 o 
  -1   6   2     1303.44     1377.14     19.25 o 
   0   6   2      764.84      842.88      7.94 o 
   1   6   2      206.78      185.99      3.73 o 
   2   6   2       44.43       51.40      1.77 o 
   3   6   2      249.17      287.77      5.84 o 
   4   6   2       23.22       28.21      3.12 o 
   5   6   2        3.30        4.21      2.55 o 
   6   6   2       48.41       73.86      4.71 o 
   7   6   2       81.63       98.83      7.82 o 
  -7   7   2       24.70       39.57      6.17 o 
  -6   7   2        1.71        0.51      1.74 o 
  -5   7   2       74.64       76.82      3.45 o 
  -4   7   2        7.63        4.73      1.58 o 
  -3   7   2       24.54       17.04      1.54 o 
  -2   7   2       28.70       23.92      2.46 o 
  -1   7   2      217.49      202.94      3.93 o 
   0   7   2      274.08      269.01      3.80 o 
   1   7   2      175.76      212.06      3.84 o 
   2   7   2      402.40      425.72      5.61 o 
   3   7   2      176.26      209.36      4.89 o 
   4   7   2       33.86       35.11      3.83 o 
   5   7   2        1.38        0.75      2.14 o 
   6   7   2       80.64      108.89      5.00 o 
   7   7   2        0.62        4.90      4.82 o 
  -7   8   2       11.46        7.66      5.57 o 
  -6   8   2       66.18       64.85      4.38 o 
  -5   8   2       83.92       83.63      3.32 o 
  -4   8   2       16.39       11.64      2.03 o 
  -3   8   2      368.62      365.20      5.39 o 
  -2   8   2       66.03       77.42      3.88 o 
  -1   8   2       21.94       23.58      1.96 o 
   0   8   2       23.64       26.45      1.77 o 
   1   8   2       68.98       72.34      2.69 o 
   2   8   2      204.47      208.66      8.22 o 
   3   8   2       77.98       94.14      4.02 o 
   4   8   2      125.88      137.83      4.98 o 
   5   8   2       24.66       38.92      4.52 o 
   6   8   2        6.77       12.13      3.27 o 
   7   8   2        0.05        2.90      3.61 o 
  -7   9   2        2.60        6.32      3.59 o 
  -6   9   2       14.40       17.14      3.95 o 
  -5   9   2      137.46      128.01      4.61 o 
  -4   9   2       24.28       18.27      3.14 o 
  -3   9   2        1.06        0.24      1.47 o 
  -2   9   2       36.83       39.33      3.76 o 
  -1   9   2       86.80       76.18      3.77 o 
   0   9   2        0.95       -0.21      0.87 o 
   1   9   2       29.03       23.07      2.28 o 
   2   9   2        0.90        1.96      1.47 o 
   3   9   2       27.40       30.12      4.05 o 
   4   9   2       30.03        8.43      6.26 o 
   5   9   2       88.71      101.91      9.54 o 
   6   9   2       14.38        4.95      2.77 o 
   7   9   2        0.87        2.32      3.83 o 
  -6  10   2        1.70       -1.01      4.57 o 
  -5  10   2       15.75       11.81      2.46 o 
  -4  10   2      129.83      129.91      8.11 o 
  -3  10   2       62.68       62.68      4.85 o 
  -2  10   2       20.00       17.56      2.95 o 
  -1  10   2       59.22       50.86      3.02 o 
   0  10   2      195.48      233.64      4.97 o 
   1  10   2       12.47        9.09      2.09 o 
   2  10   2        0.58        2.39      1.54 o 
   3  10   2       86.08      104.94      7.19 o 
   4  10   2        6.11        6.31      3.77 o 
   5  10   2        5.52        6.55      2.46 o 
   6  10   2       19.38        8.20      7.23 o 
  -6  11   2        0.16        1.73      2.90 o 
  -5  11   2        7.50        9.00      2.95 o 
  -4  11   2        0.33        2.15      1.82 o 
  -3  11   2        3.65        1.15      1.82 o 
  -2  11   2      169.30      156.95      5.18 o 
  -1  11   2      268.94      289.87      6.36 o 
   0  11   2       29.77       30.62      2.04 o 
   1  11   2       60.48       65.56      3.55 o 
   2  11   2      127.55      132.39      4.81 o 
   3  11   2        7.59        1.96      1.48 o 
   4  11   2        0.00        3.08      1.79 o 
   5  11   2        1.81        0.77      1.90 o 
   6  11   2        5.73        1.81      2.25 o 
  -6  12   2        0.43        3.70      3.91 o 
  -5  12   2       11.51        9.73      3.29 o 
  -4  12   2       23.23       20.72      3.35 o 
  -3  12   2       60.25       63.00      4.23 o 
  -2  12   2      165.80      168.86      4.85 o 
  -1  12   2       90.02       88.13      4.24 o 
   0  12   2       22.62       23.17      4.67 o 
   1  12   2        4.43        2.02      1.92 o 
   2  12   2      129.81      147.87      8.80 o 
   3  12   2        1.17        0.24      1.97 o 
   4  12   2        0.46       -0.10      1.61 o 
   5  12   2        4.39        6.18      2.31 o 
  -5  13   2        2.52        0.96      2.71 o 
  -4  13   2       27.92       13.44      4.73 o 
  -3  13   2        0.34        2.28      2.32 o 
  -2  13   2       17.83       19.12      2.65 o 
  -1  13   2        0.18        0.67      2.03 o 
   0  13   2       25.36       26.44      3.19 o 
   1  13   2       78.31       80.01      4.18 o 
   2  13   2        0.82        1.75      1.73 o 
   3  13   2        0.00        2.40      1.71 o 
   4  13   2       10.60        6.21      2.91 o 
   5  13   2       10.30       25.02     10.19 o 
  -4  14   2       20.00       18.39      3.42 o 
  -3  14   2        1.17       -1.45      2.43 o 
  -2  14   2        4.47        5.95      2.47 o 
  -1  14   2        1.15        3.81      2.36 o 
   0  14   2        3.24        2.88      2.27 o 
   1  14   2        2.65        0.49      3.21 o 
   2  14   2       17.33        8.94      3.00 o 
   3  14   2        1.55        2.74      1.97 o 
   4  14   2        0.01        3.36      3.22 o 
  -3  15   2        0.10        4.31      3.30 o 
  -2  15   2       24.16       25.90      3.84 o 
  -1  15   2       22.43       30.60      5.07 o 
   0  15   2        8.68        9.63      3.96 o 
   1  15   2       41.65       46.52      6.54 o 
   2  15   2       20.03        9.41     17.12 o 
   3  15   2       23.08       21.44     10.03 o 
  -2  16   2        2.75        1.00      2.97 o 
  -1  16   2        0.59        2.31      2.92 o 
   0  16   2        0.01       -0.93      3.30 o 
   1  16   2        4.87        3.57      4.04 o 
   2  16   2        0.77       -0.89      4.15 o 
  -7   0   3       34.40       26.64      6.92 o 
  -5   0   3        4.44       -2.14      2.24 o 
  -3   0   3        0.55        0.42      2.31 o 
  -1   0   3        0.12       -0.07      0.73 o 
   1   0   3      180.27      170.57      5.41 o 
   3   0   3      593.28      606.71     13.63 o 
   5   0   3       38.32       36.67      6.70 o 
   7   0   3       17.28       27.04     10.92 o 
  -8   1   3        0.90        2.47      2.70 o 
  -7   1   3       13.36        9.72      4.75 o 
  -6   1   3       78.30       78.26      3.72 o 
  -5   1   3       65.05       65.29      3.51 o 
  -4   1   3       17.37       23.09      1.99 o 
  -3   1   3        0.28       -0.33      1.11 o 
  -2   1   3      448.51      492.15      4.71 o 
  -1   1   3      138.20      120.28      4.02 o 
   0   1   3      997.28     1003.77      4.76 o 
   1   1   3      562.91      564.33      4.41 o 
   2   1   3       13.71       10.02      1.74 o 
   3   1   3       51.29       49.74      2.28 o 
   4   1   3       53.72       49.34      2.44 o 
   5   1   3        0.01        2.23      3.11 o 
   6   1   3        4.55        3.16      3.59 o 
   7   1   3        7.24        3.10      5.26 o 
   8   1   3        8.36        5.14      4.96 o 
  -8   2   3        3.38       -0.84      3.16 o 
  -7   2   3       63.12       86.92      6.03 o 
  -6   2   3      184.14      203.36      5.24 o 
  -5   2   3      119.61      121.12      3.87 o 
  -4   2   3       20.59       24.60      2.15 o 
  -3   2   3      268.84      262.95      4.08 o 
  -2   2   3      282.52      308.22      4.00 o 
  -1   2   3       32.09       20.50      1.17 o 
   0   2   3        0.03        1.23      0.55 o 
   1   2   3        4.92        3.46      1.16 o 
   2   2   3      327.64      334.60      4.60 o 
   3   2   3       32.49       24.70      2.58 o 
   4   2   3       21.42       32.82      3.91 o 
   5   2   3       20.67       13.55     17.09 o 
   6   2   3        3.02       -0.04      3.55 o 
   7   2   3        8.60       16.92      5.52 o 
   8   2   3        3.76        1.07      4.96 o 
  -8   3   3        0.37        0.31      3.02 o 
  -7   3   3        0.04        4.23      2.33 o 
  -6   3   3        2.72        2.70      1.43 o 
  -5   3   3      100.47      107.22      3.65 o 
  -4   3   3       33.09       38.68      2.44 o 
  -3   3   3       56.56       59.33      2.11 o 
  -2   3   3       92.61       91.96      2.22 o 
  -1   3   3       69.30       57.30      1.60 o 
   0   3   3      271.23      260.79      3.43 o 
   1   3   3      728.37      706.92      9.05 o 
   2   3   3        2.83        2.93      1.05 o 
   3   3   3      572.64      616.51     15.13 o 
   4   3   3       95.56       99.41      5.19 o 
   5   3   3       54.00       57.54      8.11 o 
   6   3   3        5.65        3.42      3.59 o 
   7   3   3        0.09        2.84      5.79 o 
   8   3   3        0.36       -1.45      5.20 o 
  -8   4   3        0.60        5.19      3.55 o 
  -7   4   3        0.56        2.64      3.04 o 
  -6   4   3       65.82       61.75      3.78 o 
  -5   4   3       80.05       95.12      4.25 o 
  -4   4   3      108.46      121.88      3.45 o 
  -3   4   3      612.58      679.24      8.01 o 
  -2   4   3       62.44       59.05      1.75 o 
  -1   4   3      171.63      122.80      2.07 o 
   0   4   3       19.84       17.45      1.65 o 
   1   4   3      248.41      197.51      3.49 o 
   2   4   3       41.12       44.61      1.83 o 
   3   4   3        9.06        5.41      2.37 o 
   4   4   3        5.23        1.95      2.76 o 
   5   4   3       32.66       41.33      5.09 o 
   6   4   3        3.16       12.88      7.01 o 
   7   4   3       14.33        8.93      5.07 o 
  -7   5   3       18.11        5.69      3.75 o 
  -6   5   3       13.99       12.12      3.57 o 
  -5   5   3        5.10       -0.12      1.93 o 
  -4   5   3       33.16       36.70      2.57 o 
  -3   5   3       97.47       92.78      4.23 o 
  -2   5   3      135.16      140.17      4.15 o 
  -1   5   3       19.19       11.71      1.25 o 
   0   5   3       30.14       35.61      1.70 o 
   1   5   3        1.30        1.37      0.84 o 
   2   5   3      350.85      345.80      7.63 o 
   3   5   3        4.66        2.52      1.81 o 
   4   5   3       16.32       15.46      2.64 o 
   5   5   3       15.05        6.84      8.34 o 
   6   5   3       16.74       14.80      8.49 o 
   7   5   3        7.18        6.12      5.85 o 
  -7   6   3       13.82        8.92      3.38 o 
  -6   6   3       64.02       67.63      4.24 o 
  -5   6   3        4.67        1.69      1.87 o 
  -4   6   3        3.86        0.71      1.42 o 
  -3   6   3        0.42        0.20      1.10 o 
  -2   6   3      184.34      178.64      3.32 o 
  -1   6   3        0.40        0.87      1.14 o 
   0   6   3      121.65      116.77      2.67 o 
   1   6   3       85.82       84.15      2.61 o 
   2   6   3        0.00        0.93      1.10 o 
   3   6   3        3.40        3.17      1.77 o 
   4   6   3       12.63        5.15      2.59 o 
   5   6   3      143.55      164.47      5.72 o 
   6   6   3       37.19       50.43      4.84 o 
   7   6   3       12.00       16.83     12.04 o 
  -7   7   3        0.25       -1.62      3.87 o 
  -6   7   3       20.47       22.01      2.97 o 
  -5   7   3        3.52        0.95      1.68 o 
  -4   7   3      126.72      130.85      4.20 o 
  -3   7   3       19.44       20.97      2.69 o 
  -2   7   3      142.94      132.69      3.21 o 
  -1   7   3       36.24       30.91      2.26 o 
   0   7   3      247.63      270.73     11.24 o 
   1   7   3       40.18       48.91      3.30 o 
   2   7   3        2.40        0.49      0.77 o 
   3   7   3       23.15       23.09      2.94 o 
   4   7   3       31.66       25.12      4.47 o 
   5   7   3       42.65       50.08      4.33 o 
   6   7   3       12.22        8.92      3.41 o 
   7   7   3        1.13        2.04      3.58 o 
  -7   8   3        0.22       -1.38      4.16 o 
  -6   8   3        4.21        3.97      2.53 o 
  -5   8   3        4.44        2.23      2.11 o 
  -4   8   3       26.06       28.72      3.25 o 
  -3   8   3       30.97       34.54      3.45 o 
  -2   8   3       92.80       92.75      4.06 o 
  -1   8   3       16.80       18.78      2.75 o 
   0   8   3       48.94       50.51      4.30 o 
   1   8   3       39.06       32.30      2.67 o 
   2   8   3        0.24        1.87      1.22 o 
   3   8   3       83.17       91.66      7.66 o 
   4   8   3        3.20        4.08      2.28 o 
   5   8   3       36.88       33.40      4.34 o 
   6   8   3        0.05        1.62      4.03 o 
   7   8   3        0.14        1.48      3.62 o 
  -6   9   3        0.30       -0.98      2.06 o 
  -5   9   3       60.43       72.73      4.29 o 
  -4   9   3      150.58      178.29      5.89 o 
  -3   9   3        0.25        2.26      1.32 o 
  -2   9   3       49.76       46.28      2.54 o 
  -1   9   3      426.36      478.71      6.92 o 
   0   9   3       21.71       11.18      5.15 o 
   1   9   3       41.63       47.54      3.21 o 
   2   9   3        3.39        1.95      1.11 o 
   3   9   3       15.72       14.14      2.93 o 
   4   9   3       50.96       61.66      6.20 o 
   5   9   3       22.95       26.58      4.77 o 
   6   9   3        1.24        1.63      1.95 o 
  -6  10   3        0.27        3.72      3.29 o 
  -5  10   3       37.92       35.52      5.48 o 
  -4  10   3      374.65      445.15      7.98 o 
  -3  10   3      104.16      129.78      7.63 o 
  -2  10   3       66.86       63.50      3.32 o 
  -1  10   3      211.74      233.78      6.40 o 
   0  10   3       47.88       55.97      5.39 o 
   1  10   3       61.81       71.76      4.27 o 
   2  10   3       31.69       34.16      2.92 o 
   3  10   3       18.91       11.05      5.65 o 
   4  10   3       23.91       25.25      4.49 o 
   5  10   3        1.78        2.03      2.23 o 
   6  10   3        1.08       -0.52      2.63 o 
  -6  11   3        4.06        6.08      3.93 o 
  -5  11   3        0.29        4.43      2.13 o 
  -4  11   3       21.59       24.86      5.76 o 
  -3  11   3       66.49       59.94      5.17 o 
  -2  11   3       51.92       51.44      3.25 o 
  -1  11   3        7.99        7.83      3.68 o 
   0  11   3       18.02       19.48      3.44 o 
   1  11   3        1.60        2.24      2.45 o 
   2  11   3        9.78        9.07      2.35 o 
   3  11   3       22.18       19.65      5.34 o 
   4  11   3       11.13        2.54      3.55 o 
   5  11   3        1.80        2.43      2.35 o 
   6  11   3        6.27        1.13      3.01 o 
  -5  12   3       16.02        9.05      3.59 o 
  -4  12   3        0.12        0.61      1.81 o 
  -3  12   3       51.90       49.41      4.88 o 
  -2  12   3       15.87       11.28      2.41 o 
  -1  12   3        1.56        2.52      2.16 o 
   0  12   3       15.07       16.18      2.78 o 
   1  12   3        3.01        2.03      2.63 o 
   2  12   3      133.62      126.21      5.63 o 
   3  12   3       14.85        8.03      5.13 o 
   4  12   3        0.20       -1.31      2.89 o 
   5  12   3       15.74       14.16      5.86 o 
  -5  13   3       21.40       18.22      6.07 o 
  -4  13   3        2.40        1.38      3.19 o 
  -3  13   3        0.07        0.77      2.28 o 
  -2  13   3        6.43        6.04      2.39 o 
  -1  13   3       47.95       53.14      4.77 o 
   0  13   3       24.68       32.94      4.75 o 
   1  13   3       61.85       69.74      5.69 o 
   2  13   3       30.68       43.43      6.73 o 
   3  13   3       44.27       45.73      5.88 o 
   4  13   3        3.56        5.87      2.38 o 
  -4  14   3        0.07        2.27      3.53 o 
  -3  14   3        8.60        3.28      4.73 o 
  -2  14   3        7.94        7.03      2.97 o 
  -1  14   3        4.35        3.69      2.62 o 
   0  14   3       19.63       32.17      4.91 o 
   1  14   3       22.64       33.39      5.46 o 
   2  14   3      182.93      230.99     18.25 o 
   3  14   3       15.01        5.05      8.04 o 
   4  14   3        0.11        2.45      3.27 o 
  -3  15   3       19.43       27.23      5.18 o 
  -2  15   3        7.53        6.79      3.38 o 
  -1  15   3        8.01        9.83      4.22 o 
   0  15   3       56.38       64.92      5.89 o 
   1  15   3        0.18       -0.17      3.08 o 
   2  15   3        1.24        0.67      3.00 o 
   3  15   3       10.75       12.93      5.15 o 
  -1  16   3       13.46       11.47      6.83 o 
   0  16   3       10.47       12.18      4.82 o 
   1  16   3       24.89       25.45      8.48 o 
  -6   0   4        3.18        4.68      3.07 o 
  -4   0   4       12.28       13.17      3.83 o 
  -2   0   4        0.95        0.87      2.30 o 
   0   0   4      767.21      767.52      8.47 o 
   2   0   4      253.87      274.50      7.69 o 
   4   0   4       95.44      101.07     11.24 o 
   6   0   4        4.91       12.79      7.87 o 
  -7   1   4        1.13        1.51      2.62 o 
  -6   1   4       46.49       47.13      3.32 o 
  -5   1   4      275.01      362.55      6.03 o 
  -4   1   4        1.15        0.83      1.41 o 
  -3   1   4      185.30      220.43      4.34 o 
  -2   1   4       80.31       82.27      3.26 o 
  -1   1   4      153.90      180.58      3.40 o 
   0   1   4       91.54       98.66      1.96 o 
   1   1   4      827.95      818.94      7.77 o 
   2   1   4        0.16        0.73      1.38 o 
   3   1   4       74.76       85.49      2.94 o 
   4   1   4        7.48        6.62      2.35 o 
   5   1   4       22.57       28.01      5.14 o 
   6   1   4        0.36       -0.62      4.15 o 
   7   1   4       21.63       31.93      6.74 o 
  -7   2   4        1.82        0.50      2.44 o 
  -6   2   4      125.83      145.48      4.75 o 
  -5   2   4      178.27      196.19      7.12 o 
  -4   2   4        2.94        2.28      1.72 o 
  -3   2   4      135.93      151.31      3.56 o 
  -2   2   4      171.29      194.96      4.73 o 
  -1   2   4       94.40       90.69      2.04 o 
   0   2   4      354.21      319.30      3.41 o 
   1   2   4     1769.10     1994.68     22.83 o 
   2   2   4      155.70      146.70      2.98 o 
   3   2   4       78.05       95.97      6.36 o 
   4   2   4      213.97      248.87      8.01 o 
   5   2   4        3.75        4.36      4.36 o 
   6   2   4        0.35        7.08      4.43 o 
   7   2   4        7.08        1.39      4.21 o 
  -7   3   4        1.13        2.32      3.02 o 
  -6   3   4       30.11       27.46      2.90 o 
  -5   3   4      162.86      170.02      6.83 o 
  -4   3   4       68.25       63.50      3.78 o 
  -3   3   4      216.80      253.49      5.53 o 
  -2   3   4       14.80       12.30      2.25 o 
  -1   3   4       47.38       46.15      1.87 o 
   0   3   4      171.89      192.53      3.91 o 
   1   3   4      264.44      261.12      4.97 o 
   2   3   4      642.32      670.79      8.41 o 
   3   3   4       36.37       32.23      1.98 o 
   4   3   4       38.75       35.53      4.35 o 
   5   3   4        4.93        4.95      3.29 o 
   6   3   4       33.49       34.04      5.11 o 
   7   3   4        0.39        1.01      5.60 o 
  -7   4   4        0.00       -0.02      2.44 o 
  -6   4   4       67.72       76.99      4.45 o 
  -5   4   4      115.59      140.79      4.36 o 
  -4   4   4      205.08      209.15      4.60 o 
  -3   4   4       10.18        8.64      1.75 o 
  -2   4   4      197.77      214.08      4.82 o 
  -1   4   4      192.52      183.28      3.07 o 
   0   4   4      214.62      203.37      4.91 o 
   1   4   4      632.41      719.10      6.46 o 
   2   4   4      130.64      119.72      3.38 o 
   3   4   4       31.38       27.76      2.37 o 
   4   4   4       40.04       49.91      4.80 o 
   5   4   4       13.63        9.49      6.32 o 
   6   4   4       19.48       25.19      4.97 o 
   7   4   4       18.37        8.47      9.45 o 
  -7   5   4        2.59        2.60      3.33 o 
  -6   5   4        7.41        1.40      2.03 o 
  -5   5   4        0.50        0.38      1.92 o 
  -4   5   4       88.80       84.20      3.25 o 
  -3   5   4       21.59       19.85      1.87 o 
  -2   5   4      253.05      250.98      5.11 o 
  -1   5   4      290.92      306.16      6.72 o 
   0   5   4       30.01       32.46      2.31 o 
   1   5   4       25.75       31.41      2.32 o 
   2   5   4        3.15        1.19      1.08 o 
   3   5   4        9.11        8.63      3.04 o 
   4   5   4       83.55      101.11      4.52 o 
   5   5   4        8.56        8.02      2.92 o 
   6   5   4       42.70       59.67      7.29 o 
   7   5   4        4.88       -0.36      4.52 o 
  -7   6   4       16.74       12.77      5.12 o 
  -6   6   4        0.04        5.01      2.50 o 
  -5   6   4       93.88      112.55      5.53 o 
  -4   6   4       22.98       29.01      3.99 o 
  -3   6   4        0.18        3.36      2.54 o 
  -2   6   4       86.66      105.67      4.36 o 
  -1   6   4       68.98       61.83      3.06 o 
   0   6   4       59.56       61.59      2.81 o 
   1   6   4       24.83       16.15      2.00 o 
   2   6   4        2.76        2.67      1.17 o 
   3   6   4        0.05        2.02      2.33 o 
   4   6   4        1.59        0.26      2.22 o 
   5   6   4       64.33       66.98      6.27 o 
   6   6   4       13.31       15.12      5.07 o 
   7   6   4       46.26       74.19      8.04 o 
  -7   7   4       24.13       15.08      3.41 o 
  -6   7   4        1.22       -0.63      3.46 o 
  -5   7   4       31.28       34.92      4.39 o 
  -4   7   4       22.08       22.13      3.34 o 
  -3   7   4        3.59        3.31      1.95 o 
  -2   7   4        0.14        2.30      1.35 o 
  -1   7   4      334.49      347.23      6.83 o 
   0   7   4       86.52      103.66      6.43 o 
   1   7   4       11.10       13.41      1.77 o 
   2   7   4       35.60       34.55      3.81 o 
   3   7   4      130.86      144.67      9.27 o 
   4   7   4       76.10       88.74      5.93 o 
   5   7   4       29.79       21.24      4.38 o 
   6   7   4       25.28       41.82      7.72 o 
  -6   8   4        0.17        0.85      3.72 o 
  -5   8   4        4.80        1.70      2.46 o 
  -4   8   4      118.59      124.49      5.82 o 
  -3   8   4       31.07       28.67      4.31 o 
  -2   8   4        4.55        1.40      1.77 o 
  -1   8   4       43.56       47.57      3.66 o 
   0   8   4      110.59      126.54      7.56 o 
   1   8   4        2.33        2.87      2.35 o 
   2   8   4       25.52       21.51      4.99 o 
   3   8   4       60.67       65.29      5.77 o 
   4   8   4        0.06        0.52      1.89 o 
   5   8   4       11.92       11.55      5.34 o 
   6   8   4        3.41        3.97      4.23 o 
  -6   9   4        8.75       10.97      3.59 o 
  -5   9   4       23.59       14.73      3.67 o 
  -4   9   4       21.10       17.15      4.18 o 
  -3   9   4       70.68       81.89      7.40 o 
  -2   9   4        0.77        0.90      2.22 o 
  -1   9   4        1.11        0.10      2.58 o 
   0   9   4       35.54       33.00      4.95 o 
   1   9   4       37.89       47.75      3.55 o 
   2   9   4        6.83        4.78      1.58 o 
   3   9   4       80.76      114.11      8.72 o 
   4   9   4        0.92        1.64      2.56 o 
   5   9   4       34.46       34.52      5.11 o 
   6   9   4        1.52        2.24      2.80 o 
  -6  10   4        6.31        7.38      3.64 o 
  -5  10   4        0.30        2.26      3.05 o 
  -4  10   4        1.63        2.96      2.29 o 
  -3  10   4       17.95       16.02      3.86 o 
  -2  10   4        6.85        4.54      2.90 o 
  -1  10   4      123.30      128.68      7.32 o 
   0  10   4      115.64      138.31      5.49 o 
   1  10   4        2.07       -0.09      2.17 o 
   2  10   4       10.78        5.08      2.37 o 
   3  10   4        4.60        0.74      2.14 o 
   4  10   4        4.21        4.42      2.40 o 
   5  10   4        3.83        3.84      3.52 o 
  -5  11   4        0.31        4.02      2.72 o 
  -4  11   4        0.69        2.22      1.99 o 
  -3  11   4       13.81        8.07      3.14 o 
  -2  11   4      189.71      188.90      7.78 o 
  -1  11   4      257.61      294.56      9.75 o 
   0  11   4       23.30       24.05      4.49 o 
   1  11   4        0.79        5.50      2.16 o 
   2  11   4        9.32       10.84      5.94 o 
   3  11   4       22.83       19.86      3.79 o 
   4  11   4        3.57        3.63      2.23 o 
   5  11   4        1.13        0.60      2.92 o 
  -5  12   4        7.27        5.11      2.72 o 
  -4  12   4        8.67       -0.41      3.45 o 
  -3  12   4       56.77       55.79      7.94 o 
  -2  12   4       20.76       15.47      4.26 o 
  -1  12   4       47.46       43.35      5.15 o 
   0  12   4       17.21       17.47      3.83 o 
   1  12   4        2.23        0.27      2.44 o 
   2  12   4       68.21       68.40      8.85 o 
   3  12   4        0.75        3.04      2.09 o 
   4  12   4        0.18        3.41      2.14 o 
  -4  13   4        0.03        3.57      5.72 o 
  -3  13   4        0.00        2.55      3.95 o 
  -2  13   4       21.75       32.32      4.57 o 
  -1  13   4        4.25        1.46      3.24 o 
   0  13   4        2.91        3.81      3.19 o 
   1  13   4        0.57        0.75      2.35 o 
   2  13   4        3.18        1.59      3.33 o 
   3  13   4       15.64       10.50      8.77 o 
   4  13   4        7.52        3.69      3.58 o 
  -3  14   4        0.17        1.23      3.65 o 
  -2  14   4        1.69        1.41      3.06 o 
  -1  14   4        0.47        6.22      3.87 o 
   0  14   4        2.85       -2.46      3.54 o 
   1  14   4       20.27       17.06      4.93 o 
   2  14   4        0.90        0.27      2.99 o 
   3  14   4        0.00        2.13      2.72 o 
  -2  15   4        7.42        6.26      3.50 o 
  -1  15   4        0.70        0.34      3.98 o 
   0  15   4        9.44        9.46      3.91 o 
   1  15   4        3.26        2.13      4.52 o 
  -7   0   5        2.12        1.47      3.79 o 
  -5   0   5       49.49       56.74      4.42 o 
  -3   0   5       50.26       44.74      3.46 o 
  -1   0   5      450.05      474.31     10.61 o 
   1   0   5      103.94      110.29      3.91 o 
   3   0   5       48.16       59.70      4.64 o 
   7   0   5        1.99       -2.44      6.75 o 
  -7   1   5        0.45        0.05      2.63 o 
  -6   1   5       66.66       73.99      4.25 o 
  -5   1   5      117.95      135.04      4.41 o 
  -4   1   5        8.22        7.60      2.83 o 
  -3   1   5        3.51        2.81      1.56 o 
  -2   1   5       47.40       57.98      2.71 o 
  -1   1   5       37.31       30.65      1.83 o 
   0   1   5      173.65      184.65      3.01 o 
   1   1   5        6.64        5.70      1.37 o 
   2   1   5       16.83       22.94      2.04 o 
   3   1   5       20.08       20.74      2.54 o 
   4   1   5        0.25        1.42      1.75 o 
   5   1   5        7.84        7.50      3.43 o 
   6   1   5        0.28       -1.91      4.82 o 
   7   1   5        0.88        3.10      4.67 o 
  -7   2   5       16.42       11.35      5.62 o 
  -6   2   5       30.42       36.66      3.80 o 
  -5   2   5      150.35      170.79      5.07 o 
  -4   2   5        2.08        0.60      1.75 o 
  -3   2   5       26.13       24.52      2.35 o 
  -2   2   5       49.15       51.95      2.95 o 
  -1   2   5        1.57        1.29      1.24 o 
   0   2   5      271.94      270.60      4.93 o 
   1   2   5       28.65       28.22      2.26 o 
   2   2   5        3.93        1.52      1.30 o 
   3   2   5       20.24       18.66      2.32 o 
   4   2   5       10.69        9.51      2.64 o 
   5   2   5        0.18        2.19      2.45 o 
   6   2   5        7.87        2.74      4.04 o 
   7   2   5        0.10        5.15      4.99 o 
  -7   3   5        2.11        1.94      3.64 o 
  -6   3   5        0.03        3.42      2.22 o 
  -5   3   5        0.02        3.81      1.88 o 
  -4   3   5        0.20        3.12      1.71 o 
  -3   3   5       28.55       26.98      2.36 o 
  -2   3   5      182.71      187.47      4.13 o 
  -1   3   5       11.39        5.98      2.42 o 
   0   3   5        5.67        4.37      1.21 o 
   1   3   5        1.54        2.26      0.92 o 
   2   3   5       34.69       32.97      2.17 o 
   3   3   5       67.31       57.94      5.14 o 
   4   3   5       36.77       35.40      3.57 o 
   5   3   5       14.14       19.44      5.16 o 
   6   3   5        3.34        4.60      7.35 o 
   7   3   5        0.29       -0.16      4.51 o 
  -7   4   5        0.99        4.61      3.05 o 
  -6   4   5       23.73       21.11      3.43 o 
  -5   4   5       34.28       36.52      4.88 o 
  -4   4   5        2.74        1.60      1.89 o 
  -3   4   5       91.23      103.28      4.44 o 
  -2   4   5       10.59        9.09      1.63 o 
  -1   4   5        0.38        2.54      1.14 o 
   0   4   5        0.54        1.47      1.06 o 
   1   4   5        9.23        4.99      1.39 o 
   2   4   5       21.85       22.06      1.95 o 
   3   4   5       69.93       77.86      3.68 o 
   4   4   5        5.91        4.39      2.28 o 
   5   4   5        5.49        5.53      3.53 o 
   6   4   5        3.87        3.88      4.63 o 
   7   4   5        0.20        1.69      4.05 o 
  -7   5   5        0.06        0.82      2.72 o 
  -6   5   5        1.54        2.17      4.14 o 
  -5   5   5       73.82       70.45      6.14 o 
  -4   5   5       30.69       26.54      3.60 o 
  -3   5   5      248.90      287.25     19.41 o 
  -2   5   5        2.11        3.67      2.34 o 
  -1   5   5       36.83       41.54      2.68 o 
   0   5   5      106.67      114.75      4.50 o 
   1   5   5       37.78       34.03      3.16 o 
   2   5   5        4.22        2.98      1.50 o 
   3   5   5        8.40        4.62      1.95 o 
   4   5   5        0.20       -1.20      2.29 o 
   5   5   5       22.72       27.60      5.51 o 
   6   5   5       21.00       32.49      6.26 o 
  -6   6   5       30.40       23.59      4.21 o 
  -5   6   5        0.38        4.38      2.80 o 
  -4   6   5       26.94       26.92      4.45 o 
  -3   6   5       13.99       12.37      3.00 o 
  -2   6   5       21.60       13.58      4.77 o 
  -1   6   5        0.11        0.77      1.76 o 
   0   6   5        0.01        1.99      1.31 o 
   1   6   5       21.66       20.35      2.07 o 
   2   6   5        1.20        1.80      1.32 o 
   3   6   5        6.30        4.34      2.07 o 
   4   6   5       38.34       53.32      7.57 o 
   5   6   5       28.29       35.98      5.07 o 
   6   6   5        0.31        1.18      3.99 o 
  -6   7   5        8.93        7.29      3.08 o 
  -5   7   5        0.06        1.73      3.22 o 
  -4   7   5       11.94        9.89      2.71 o 
  -3   7   5        7.47        7.67      3.03 o 
  -2   7   5        6.61        5.49      2.52 o 
  -1   7   5       10.34       12.33      2.66 o 
   0   7   5       43.79       47.90      3.44 o 
   1   7   5       11.34       11.42      2.14 o 
   2   7   5        0.71        2.38      1.15 o 
   3   7   5        9.26        2.00      2.17 o 
   4   7   5        0.94        1.27      2.13 o 
   5   7   5        7.89        7.58      7.94 o 
   6   7   5       20.69       21.33      5.24 o 
  -6   8   5        0.65        6.48      3.33 o 
  -5   8   5        0.80        0.82      2.87 o 
  -4   8   5       11.98       12.23      3.04 o 
  -3   8   5       15.21       25.04      4.26 o 
  -2   8   5        1.81        2.99      2.80 o 
  -1   8   5        0.01        3.06      1.76 o 
   0   8   5      231.78      272.53      7.80 o 
   1   8   5       25.07       25.64      3.12 o 
   2   8   5       14.64       12.34      3.03 o 
   3   8   5        7.26        8.30      2.67 o 
   4   8   5        0.90        1.77      2.34 o 
   5   8   5       28.95       31.79      5.78 o 
   6   8   5        0.17       -0.46      3.64 o 
  -5   9   5        5.19        3.87      3.32 o 
  -4   9   5       24.60       23.36      3.94 o 
  -3   9   5       58.83       67.00      6.37 o 
  -2   9   5       94.02      110.73      5.85 o 
  -1   9   5      100.47      128.03      5.72 o 
   0   9   5       50.18       57.89      4.89 o 
   1   9   5        3.53        1.65      1.78 o 
   2   9   5        2.50        1.14      1.68 o 
   3   9   5        3.28        2.10      3.45 o 
   4   9   5       24.78       31.09      9.39 o 
   5   9   5        0.41        3.63      3.02 o 
  -5  10   5       19.68       15.17      3.77 o 
  -4  10   5       67.80       90.74      7.03 o 
  -3  10   5       14.60       17.69      3.89 o 
  -2  10   5        0.00        3.99      2.26 o 
  -1  10   5        0.59        2.12      1.96 o 
   0  10   5       12.00       16.36      3.93 o 
   1  10   5        1.69       -0.03      2.45 o 
   2  10   5        0.08        0.91      1.54 o 
   3  10   5       23.45       15.28      4.06 o 
   4  10   5        0.23       -1.04      2.75 o 
   5  10   5        0.49        4.71      2.74 o 
  -4  11   5       77.33       95.09      7.10 o 
  -3  11   5       83.58      109.68      6.25 o 
  -2  11   5       36.97       44.97      5.23 o 
  -1  11   5       11.72        2.63      2.70 o 
   0  11   5        0.63        1.34      2.30 o 
   1  11   5       13.98        6.70      2.48 o 
   2  11   5        3.00        3.62      5.11 o 
   3  11   5        0.12        0.40      4.18 o 
   4  11   5        0.98        2.82      2.85 o 
  -4  12   5        0.68        1.67      4.16 o 
  -3  12   5        2.95        0.79      2.90 o 
  -2  12   5        4.88        7.46      3.02 o 
  -1  12   5       18.37       29.16      4.31 o 
   0  12   5        7.48        5.06      2.52 o 
   1  12   5        4.44        1.09      3.98 o 
   3  12   5        0.66        4.52      2.76 o 
   4  12   5        4.32        6.37      3.55 o 
  -3  13   5        1.05        6.69      3.67 o 
  -2  13   5        0.02        2.08      2.91 o 
  -1  13   5       22.55       16.73      6.82 o 
   0  13   5        0.27       -1.12      3.64 o 
   1  13   5        1.33        4.25      7.24 o 
   2  13   5        0.60        1.74      4.10 o 
   3  13   5       56.01       69.16      8.43 o 
  -1  14   5       11.50        9.55      4.15 o 
   0  14   5        2.28        3.39      4.65 o 
   1  14   5        4.54        3.35      4.17 o 
  -6   0   6        2.81        7.42      4.13 o 
  -4   0   6       91.69      121.21      6.19 o 
  -2   0   6       14.39       -0.46      3.20 o 
   0   0   6      153.31      172.57      7.34 o 
   2   0   6        1.00        0.23      1.67 o 
   4   0   6       55.29       61.38      4.95 o 
   6   0   6        0.02        0.65      5.93 o 
  -6   1   6       10.81        3.63      2.41 o 
  -5   1   6      137.80      161.43      4.91 o 
  -4   1   6       18.59       18.04      2.45 o 
  -3   1   6       31.34       31.40      3.00 o 
  -2   1   6       17.65       17.29      2.65 o 
  -1   1   6       45.63       49.38      4.48 o 
   0   1   6       20.96       22.86      2.23 o 
   1   1   6       60.32       51.94      2.84 o 
   2   1   6       29.19       31.09      2.30 o 
   3   1   6        2.35        3.06      1.86 o 
   4   1   6        0.33        1.12      1.89 o 
   5   1   6       21.93       28.39      8.50 o 
   6   1   6        0.00        3.61      3.68 o 
  -6   2   6        2.12        2.43      2.27 o 
  -5   2   6       12.27        5.09      2.83 o 
  -4   2   6       47.93       63.08      3.46 o 
  -3   2   6       12.02        9.40      2.37 o 
  -2   2   6       29.66       36.12      3.19 o 
  -1   2   6        3.60        1.11      1.48 o 
   0   2   6        1.58        0.92      1.24 o 
   1   2   6      131.96      150.54      3.57 o 
   2   2   6        0.82        3.00      1.36 o 
   3   2   6       13.21       12.30      2.27 o 
   4   2   6       37.48       37.54      3.74 o 
   5   2   6        0.37        2.57      2.88 o 
   6   2   6        0.41        4.37      4.02 o 
  -6   3   6        1.64        2.47      2.93 o 
  -5   3   6       29.68       33.77      4.16 o 
  -4   3   6      142.44      148.24      7.79 o 
  -3   3   6        2.08        2.60      1.76 o 
  -2   3   6        4.28        4.52      1.68 o 
  -1   3   6       33.87       35.45      2.22 o 
   0   3   6        2.12        1.88      1.25 o 
   1   3   6       70.93       64.50      2.79 o 
   2   3   6      197.88      238.65      5.31 o 
   3   3   6       17.01       14.63      3.02 o 
   4   3   6       13.87       10.46      2.60 o 
   5   3   6        0.11        3.39      1.93 o 
   6   3   6        0.14        2.92      3.74 o 
  -6   4   6        3.23        2.79      2.78 o 
  -5   4   6        1.18        4.16      3.03 o 
  -4   4   6        0.13        2.48      2.51 o 
  -3   4   6        0.36        0.48      2.48 o 
  -2   4   6      220.68      252.67      6.47 o 
  -1   4   6      111.46      117.53      5.57 o 
   0   4   6        8.81        6.36      1.36 o 
   1   4   6      367.83      460.73     14.31 o 
   2   4   6        0.40        0.62      0.88 o 
   3   4   6        0.13        1.85      1.34 o 
   4   4   6       29.57       33.10      3.19 o 
   5   4   6       20.46       25.06      4.35 o 
   6   4   6        0.32        1.96      2.80 o 
  -6   5   6       10.31        5.14      2.99 o 
  -5   5   6       33.66       41.22      4.69 o 
  -4   5   6       87.17      100.13      5.64 o 
  -3   5   6       34.61       44.92      4.26 o 
  -2   5   6       19.01       13.81      3.85 o 
  -1   5   6       29.87       27.09      2.89 o 
   0   5   6        3.11        1.92      1.70 o 
   1   5   6        9.10        6.94      1.97 o 
   2   5   6        8.57        7.13      2.19 o 
   3   5   6        0.00        1.21      1.42 o 
   4   5   6        9.41        6.81      2.42 o 
   5   5   6       36.49       51.78     10.42 o 
   6   5   6       23.26       18.48     10.50 o 
  -6   6   6        4.88        2.36      3.04 o 
  -5   6   6        1.92        3.87      3.54 o 
  -4   6   6       18.39       18.71      4.46 o 
  -3   6   6       53.41       60.54     10.69 o 
  -2   6   6        2.99        1.55      2.15 o 
  -1   6   6        0.04        1.73      1.94 o 
   0   6   6        1.35        1.68      1.36 o 
   1   6   6        1.02        1.71      1.11 o 
   2   6   6        4.47        4.36      2.18 o 
   3   6   6        5.92        6.80      2.31 o 
   4   6   6        0.78        3.55      2.53 o 
   5   6   6       41.48       47.73      6.75 o 
  -5   7   6        0.16       -0.23      3.58 o 
  -4   7   6       27.81       30.63      4.74 o 
  -3   7   6       21.69       30.03      4.55 o 
  -2   7   6        1.36        2.35      2.28 o 
  -1   7   6       90.05       92.37      4.29 o 
   0   7   6        0.14        1.34      2.11 o 
   1   7   6        0.09       -0.42      1.52 o 
   2   7   6        7.29        5.71      2.05 o 
   3   7   6        5.00        2.50      1.61 o 
   4   7   6        5.54        0.81      2.68 o 
   5   7   6        0.26        5.59      2.94 o 
  -5   8   6        0.04       -1.85      3.51 o 
  -4   8   6        4.31        9.52      3.14 o 
  -3   8   6        0.74        3.42      2.61 o 
  -2   8   6       23.15       26.04      3.84 o 
  -1   8   6       16.07       11.84      3.03 o 
   0   8   6       64.63       79.51      5.76 o 
   1   8   6       19.44       22.39      3.19 o 
   2   8   6        0.00        3.69      2.23 o 
   3   8   6        4.24        2.05      1.83 o 
   4   8   6       10.52       13.15      4.31 o 
   5   8   6        4.15        2.40      2.82 o 
  -4   9   6        0.00        1.36      2.82 o 
  -3   9   6        7.87        7.82      3.85 o 
  -2   9   6        3.36        3.03      3.07 o 
  -1   9   6       20.14       16.71      3.61 o 
   0   9   6       37.51       39.92      5.13 o 
   1   9   6       10.85       10.87      2.76 o 
   2   9   6        0.61        2.52      1.97 o 
   3   9   6        7.99        3.42      2.59 o 
   4   9   6       10.65       11.41      2.87 o 
  -4  10   6        0.04        2.28      3.16 o 
  -3  10   6        4.08        6.35      3.95 o 
  -2  10   6        6.74        1.70      2.99 o 
  -1  10   6      150.27      177.07      9.12 o 
   0  10   6       10.00       14.16      2.67 o 
   1  10   6       16.91        6.07      2.53 o 
   2  10   6        5.55        1.90      4.22 o 
   3  10   6       17.03       18.86      5.41 o 
   4  10   6        0.25        3.48      3.25 o 
  -3  11   6        9.11        5.16      3.97 o 
  -2  11   6        3.31        5.77      3.29 o 
  -1  11   6       49.27       57.83      5.36 o 
   0  11   6        0.34        1.88      3.17 o 
   1  11   6        4.54        4.74      2.23 o 
   2  11   6        6.76        1.04      4.08 o 
   3  11   6        1.57        1.33      2.03 o 
  -2  12   6        5.43        2.37      4.05 o 
  -1  12   6        6.62        7.02      3.27 o 
   0  12   6       48.93       69.81      7.11 o 
   1  12   6        0.02        6.24      3.48 o 
   2  12   6        0.16       -1.61      4.52 o 
  -1  13   6        4.92        4.70      4.24 o 
   0  13   6        1.32        1.23      3.79 o 
  -5   0   7      118.35      154.65      7.45 o 
  -3   0   7        0.28        2.48      2.66 o 
  -1   0   7       26.81       35.05      4.67 o 
   1   0   7       19.12       18.76      4.04 o 
   3   0   7        0.10        1.38      1.43 o 
   5   0   7        0.13        6.27      4.84 o 
  -5   1   7       22.98       26.97      4.54 o 
  -4   1   7        7.67        4.79      2.19 o 
  -3   1   7       20.19       27.60      3.95 o 
  -2   1   7       21.90       15.21      3.60 o 
  -1   1   7       30.73       39.03      3.46 o 
   0   1   7        6.77        4.70      1.75 o 
   1   1   7       54.02       57.25      4.28 o 
   2   1   7        1.63        0.86      1.10 o 
   3   1   7        0.40        3.81      1.45 o 
   4   1   7        0.49        3.23      2.17 o 
   5   1   7        0.23        0.04      3.07 o 
  -5   2   7       42.63       44.12      4.98 o 
  -4   2   7        0.43        0.90      1.94 o 
  -3   2   7       32.20       33.49      3.19 o 
  -2   2   7       23.44       27.42      3.21 o 
  -1   2   7        3.21        1.28      1.63 o 
   0   2   7       43.19       38.68      3.35 o 
   1   2   7        5.82        4.69      1.48 o 
   2   2   7        2.16        1.58      1.30 o 
   3   2   7        0.07       -0.82      1.58 o 
   4   2   7        9.90       10.21      2.84 o 
   5   2   7        0.09        3.73      2.15 o 
  -5   3   7        0.55        3.17      3.24 o 
  -4   3   7        1.48        3.14      2.95 o 
  -3   3   7        7.26        9.17      3.44 o 
  -2   3   7        5.80        3.54      2.10 o 
  -1   3   7        4.70        3.23      1.72 o 
   0   3   7       45.27       50.21      4.63 o 
   1   3   7       23.52       17.20      3.41 o 
   2   3   7        1.30        0.94      1.04 o 
   3   3   7        0.05        0.28      1.04 o 
   4   3   7        0.05        5.20      2.11 o 
   5   3   7        0.40       -1.41      3.52 o 
  -5   4   7        0.05        4.46      3.76 o 
  -4   4   7        3.84        4.81      3.68 o 
  -3   4   7       11.58        8.30      5.19 o 
  -2   4   7        0.10        0.81      2.06 o 
  -1   4   7       18.98       18.63      2.49 o 
   0   4   7        0.00        1.03      1.61 o 
   1   4   7       14.46        8.65      3.12 o 
   2   4   7        3.07        3.15      1.35 o 
   3   4   7       12.95        6.19      3.22 o 
   4   4   7        0.41       -0.49      2.01 o 
   5   4   7        0.44        1.61      2.57 o 
  -5   5   7       15.98       13.23      3.37 o 
  -4   5   7        9.06        1.60      3.87 o 
  -3   5   7       43.19       44.13      5.14 o 
  -2   5   7        3.30        3.24      2.62 o 
  -1   5   7        1.75        0.46      2.18 o 
   0   5   7       34.59       38.00      3.71 o 
   1   5   7       12.21       11.11      2.51 o 
   2   5   7        0.03        2.51      1.83 o 
   3   5   7        0.00        4.13      1.97 o 
   4   5   7        4.06        3.59      2.45 o 
   5   5   7       12.11        3.82      3.16 o 
  -4   6   7        3.99        0.45      3.35 o 
  -3   6   7       15.28       17.25      3.81 o 
  -2   6   7       74.80      107.21      4.96 o 
  -1   6   7        1.61        2.66      2.35 o 
   0   6   7        2.11        3.27      1.64 o 
   1   6   7        3.29       -0.76      2.12 o 
   2   6   7        1.24        0.05      1.42 o 
   3   6   7        0.02        6.74      1.62 o 
   4   6   7        0.49        4.66      2.36 o 
  -4   7   7        1.44        0.55      3.58 o 
  -3   7   7        0.41        2.24      3.69 o 
  -2   7   7        3.34        4.71      2.76 o 
  -1   7   7        2.51        2.72      3.17 o 
   0   7   7        0.00        3.71      3.02 o 
   1   7   7        5.85        6.50      2.61 o 
   2   7   7        4.95        4.37      2.61 o 
   3   7   7        4.31        3.56      2.81 o 
   4   7   7        0.12        3.06      2.02 o 
  -4   8   7        2.83        4.11      3.34 o 
  -3   8   7        9.76        8.60      5.07 o 
  -2   8   7        0.00        1.30      3.42 o 
  -1   8   7        5.90        6.26      3.07 o 
   0   8   7       66.69       85.55      4.90 o 
   1   8   7        4.85        4.85      2.96 o 
   2   8   7        4.88        3.92      3.60 o 
   3   8   7        5.55        4.00      2.18 o 
  -3   9   7       10.02        6.59      5.30 o 
  -2   9   7        3.15        2.46      3.13 o 
  -1   9   7        7.86        0.72      2.98 o 
   0   9   7        0.50        2.23      2.47 o 
   1   9   7        4.16        1.46      2.11 o 
   2   9   7        3.22        1.88      2.75 o 
   3   9   7        0.06        2.37      1.88 o 
  -2  10   7       11.11        9.30      3.74 o 
  -1  10   7        3.46        3.02      2.99 o 
   0  10   7        1.44        6.54      2.80 o 
   1  10   7        3.09        2.06      2.81 o 
   2  10   7        1.03       -1.21      3.15 o 
  -1  11   7        2.35       -0.08      3.70 o 
   0  11   7        0.24        7.04      4.47 o 
   1  11   7        0.67        1.65      2.93 o 
  -4   0   8       33.84       34.47      5.45 o 
  -2   0   8       12.28       16.31      5.68 o 
   0   0   8        0.48        3.14      3.05 o 
   2   0   8        0.04        2.01      3.61 o 
   4   0   8        2.13        0.60      2.41 o 
  -4   1   8        5.87        6.12      3.17 o 
  -3   1   8        1.81        0.94      2.29 o 
  -2   1   8       10.38       14.76      3.37 o 
  -1   1   8        8.62        3.76      2.37 o 
   0   1   8        6.02        7.26      2.22 o 
   1   1   8        4.30        2.50      1.84 o 
   2   1   8        1.34        0.96      1.54 o 
   3   1   8        1.78        2.94      1.90 o 
   4   1   8        2.04       -0.27      2.15 o 
  -4   2   8       48.73       55.40      5.69 o 
  -3   2   8        1.14        3.91      4.04 o 
  -2   2   8        4.89        3.01      2.68 o 
  -1   2   8        5.51        3.76      2.31 o 
   0   2   8        9.05        5.49      2.32 o 
   1   2   8       26.05       24.12      3.59 o 
   2   2   8        0.42        2.05      1.50 o 
   3   2   8        4.20        2.26      1.59 o 
   4   2   8        1.81        1.65      1.91 o 
  -4   3   8        1.42        4.91      4.17 o 
  -3   3   8        0.98        0.84      3.10 o 
  -2   3   8        5.08        4.42      3.09 o 
  -1   3   8       38.27       44.01      4.67 o 
   0   3   8        0.03        2.08      2.27 o 
   1   3   8        0.41        2.00      1.72 o 
   2   3   8       57.07       62.03      6.37 o 
   3   3   8        0.05       -1.74      2.30 o 
   4   3   8        6.08        0.54      2.53 o 
  -4   4   8        5.15        2.56      3.55 o 
  -3   4   8        2.60        4.47      3.62 o 
  -2   4   8       40.40       47.85      4.82 o 
  -1   4   8        0.08        5.82      3.29 o 
   0   4   8        2.27        2.89      2.22 o 
   1   4   8       34.31       35.76      3.56 o 
   2   4   8        2.00        0.00      1.61 o 
   3   4   8        1.14        2.82      1.77 o 
  -3   5   8        4.85        4.14      3.62 o 
  -2   5   8        5.28        4.17      3.40 o 
  -1   5   8       10.03        9.66      2.97 o 
   0   5   8        0.35        2.75      2.96 o 
   1   5   8       12.44        8.93      3.37 o 
   2   5   8       15.45       14.95      3.74 o 
   3   5   8        0.88        2.65      2.87 o 
  -3   6   8       28.37       37.10      6.30 o 
  -2   6   8        0.06       -1.02      3.36 o 
  -1   6   8        4.95       -0.91      2.60 o 
   0   6   8        6.53        5.68      2.57 o 
   1   6   8        0.13        2.45      2.23 o 
   2   6   8        0.35        4.38      2.71 o 
   3   6   8        0.21        2.52      2.66 o 
  -2   7   8       10.47        8.35      3.26 o 
  -1   7   8       40.82       35.99      4.36 o 
   0   7   8        4.99        0.40      2.86 o 
   1   7   8        0.50        2.80      2.84 o 
   2   7   8        2.34        2.62      3.23 o 
  -1   8   8       14.48        2.21      3.34 o 
   0   8   8       41.06       43.82      5.21 o 
   1   8   8        8.71        0.39      3.74 o 
  -1   0   9       21.23       15.87      4.59 o 
   1   0   9        8.47        9.57      4.98 o 
  -2   1   9        9.66       -0.07      3.19 o 
  -1   1   9        0.44       -0.74      2.50 o 
   0   1   9        1.56        3.79      2.88 o 
   1   1   9        3.08        0.93      1.81 o 
   2   1   9        0.04        1.80      1.66 o 
  -2   2   9        0.63        6.34      5.07 o 
  -1   2   9        0.38        1.37      3.29 o 
   0   2   9        3.58        7.12      2.94 o 
   1   2   9        2.09        1.65      2.72 o 
  -1   3   9        7.06        3.41      3.31 o 
   0   3   9        2.20        1.18      3.16 o 
   1   3   9        5.26        1.49      3.13 o 
   0   4   9        0.48        0.88      3.43 o 
                                                 
